# Supplementary material for: Storage on Maternal Plants Affects Temperature Requirements during Germination in Rumex obtusifolius
Source: Plants (Basel). 2023 Jun 21;12(13):2403. doi: 10.3390/plants12132403 (PMC10346210; doi:10.3390/plants12132403)
Supplement: Supplementary file 1 [file plants-12-02403-s001.zip]

Archive with 1 entries (1 files):
- plants-2384801-supplementary.pdf
